# Supplementary material for: Niche Differentiation of Host-Associated Pelagic Microbes and Their Potential Contribution to Biogeochemical Cycling in Artificially Warmed Lakes
Source: Front Microbiol. 2020 Apr 23;11:582. doi: 10.3389/fmicb.2020.00582 (PMC7190982; doi:10.3389/fmicb.2020.00582)
Supplement: Supplementary file 3 [file Data_Sheet_3.xlsx]

## Sheet: Table S5
Table S5 OTUs responsive to microbiomes (Bacterioplankton (Bac), particle-associated (PA), Copepods (Cop), Cladocerans (Cla)) identified through Indicator species analysis (p<0.05).
	Indicator Species analysis
OTU	s.Bac	s.Cla	s.Cop	s.PA	index	stat	p.value	Associated group	Taxonomic Classification
AJ536838.1.1378	1	0	0	0	1	0.971052	0.000999001	Bac	p_Actinobacteria|c_Actinobacteria|o_Frankiales|f_Sporichthyaceae|g_hgcI clade|s_uncultured bacterium
AY466490.1.1213	1	0	0	0	1	0.89715	0.000999001	Bac	p_Actinobacteria|c_Acidimicrobiia|o_Acidimicrobiales|f_Acidimicrobiaceae|g_CL500-29 marine group|s_uncultured actinobacterium
AY752119.1.1395	1	0	0	0	1	0.929516	0.000999001	Bac	p_Actinobacteria|c_Actinobacteria|o_Frankiales|f_Sporichthyaceae|g_hgcI clade|s_uncultured bacterium
DQ316373.1.1526	1	0	0	0	1	0.930278	0.000999001	Bac	p_Actinobacteria|c_Thermoleophilia|o_Solirubrobacterales|f_TM146|g_uncultured actinobacterium|s_uncultured actinobacterium
EU801039.1.1483	1	0	0	0	1	0.959984	0.000999001	Bac	p_Actinobacteria|c_Actinobacteria|o_Frankiales|f_Sporichthyaceae|g_hgcI clade|s_uncultured bacterium
FJ612159.1.1423	1	0	0	0	1	0.926658	0.000999001	Bac	p_Actinobacteria|c_Actinobacteria|o_Frankiales|f_Sporichthyaceae|g_Candidatus Planktophila|s_uncultured bacterium
FN668262.1.1467	1	0	0	0	1	0.966092	0.000999001	Bac	p_Actinobacteria|c_Actinobacteria|o_Frankiales|f_Sporichthyaceae|g_hgcI clade|s_uncultured actinobacterium
FN668275.1.1286	1	0	0	0	1	0.929622	0.000999001	Bac	p_Actinobacteria|c_Acidimicrobiia|o_Acidimicrobiales|f_Acidimicrobiaceae|g_CL500-29 marine group|s_uncultured bacterium
FN668308.1.1471	1	0	0	0	1	0.914026	0.000999001	Bac	p_Actinobacteria|c_Acidimicrobiia|o_Acidimicrobiales|f_Acidimicrobiaceae|g_CL500-29 marine group|s_uncultured Acidimicrobineae bacterium
GU127276.1.1220	1	0	0	0	1	0.915811	0.000999001	Bac	p_Actinobacteria|c_Actinobacteria|o_Frankiales|f_Sporichthyaceae|g_hgcI clade|s_uncultured bacterium
HK556560.1.1527	1	0	0	0	1	0.847319	0.000999001	Bac	p_Actinobacteria|c_Actinobacteria|o_Corynebacteriales|f_Mycobacteriaceae|g_Mycobacterium|s_uncultured bacterium
HM129375.1.1455	1	0	0	0	1	0.943527	0.000999001	Bac	p_Actinobacteria|c_Actinobacteria|o_Frankiales|f_Sporichthyaceae|g_hgcI clade|s_uncultured bacterium
HM129427.1.1440	1	0	0	0	1	0.956636	0.000999001	Bac	p_Actinobacteria|c_Actinobacteria|o_Frankiales|f_Sporichthyaceae|g_hgcI clade|s_uncultured bacterium
HM856394.1.1444	1	0	0	0	1	0.874215	0.000999001	Bac	p_Bacteroidetes|c_Sphingobacteriia|o_Sphingobacteriales|f_Sphingobacteriaceae|g_Solitalea|s_uncultured Sphingobacteriales bacterium
HM856413.1.1459	1	0	0	0	1	0.906962	0.000999001	Bac	p_Proteobacteria|c_Betaproteobacteria|o_Burkholderiales|f_Burkholderiaceae|g_Polynucleobacter|s_uncultured bacterium
JN626666.1.1336	1	0	0	0	1	0.986928	0.000999001	Bac	p_Actinobacteria|c_Actinobacteria|o_Frankiales|f_Sporichthyaceae|g_hgcI clade|s_uncultured bacterium
JN656723.1.1490	1	0	0	0	1	0.906522	0.000999001	Bac	p_Proteobacteria|c_Betaproteobacteria|o_Burkholderiales|f_Burkholderiaceae|g_Polynucleobacter|s_uncultured bacterium
JX406245.1.1480	1	0	0	0	1	0.977008	0.000999001	Bac	p_Actinobacteria|c_Actinobacteria|o_Frankiales|f_Sporichthyaceae|g_hgcI clade|s_uncultured bacterium
New.CleanUp.ReferenceOTU102019	1	0	0	0	1	0.962046	0.000999001	Bac	p_Actinobacteria|c_Actinobacteria|o_Frankiales|f_Sporichthyaceae|g_hgcI clade|s_uncultured bacterium
New.CleanUp.ReferenceOTU103146	1	0	0	0	1	0.949334	0.000999001	Bac	p_Actinobacteria|c_Actinobacteria|o_Frankiales|f_Sporichthyaceae|g_hgcI clade|s_uncultured bacterium
New.CleanUp.ReferenceOTU123418	1	0	0	0	1	0.90185	0.000999001	Bac	p_Actinobacteria|c_Actinobacteria|o_Corynebacteriales|f_Mycobacteriaceae|g_Mycobacterium|s_uncultured bacterium
New.CleanUp.ReferenceOTU131884	1	0	0	0	1	0.980581	0.000999001	Bac	p_Actinobacteria|c_Acidimicrobiia|o_Acidimicrobiales|f_Acidimicrobiaceae|g_CL500-29 marine group|s_uncultured Acidimicrobineae bacterium
New.CleanUp.ReferenceOTU155956	1	0	0	0	1	0.945313	0.000999001	Bac	p_Actinobacteria|c_Actinobacteria|o_Frankiales|f_Sporichthyaceae|g_hgcI clade|s_uncultured bacterium
New.CleanUp.ReferenceOTU51707	1	0	0	0	1	0.873334	0.000999001	Bac	p_Bacteroidetes|c_Sphingobacteriia|o_Sphingobacteriales|f_Chitinophagaceae|g_Sediminibacterium|s_uncultured bacterium
New.ReferenceOTU310	1	0	0	0	1	0.954074	0.000999001	Bac	p_Actinobacteria|c_Actinobacteria|o_Micrococcales|f_Microbacteriaceae|g_Candidatus Aquiluna|s_uncultured bacterium
New.ReferenceOTU325	1	0	0	0	1	0.990697	0.000999001	Bac	p_Actinobacteria|c_Actinobacteria|o_Frankiales|f_Sporichthyaceae|g_uncultured actinobacterium|s_uncultured actinobacterium
New.ReferenceOTU364	1	0	0	0	1	0.877058	0.000999001	Bac	p_Actinobacteria|c_Actinobacteria|o_Frankiales|f_Sporichthyaceae|g_hgcI clade|s_uncultured bacterium
New.ReferenceOTU381	1	0	0	0	1	0.965507	0.000999001	Bac	p_Actinobacteria|c_Acidimicrobiia|o_Acidimicrobiales|f_Acidimicrobiaceae|g_CL500-29 marine group|s_uncultured actinobacterium
New.ReferenceOTU456	1	0	0	0	1	0.962852	0.000999001	Bac	p_Actinobacteria|c_Acidimicrobiia|o_Acidimicrobiales|f_Acidimicrobiaceae|g_CL500-29 marine group|s_uncultured Acidimicrobineae bacterium
New.ReferenceOTU462	1	0	0	0	1	0.872872	0.000999001	Bac	p_Actinobacteria|c_Acidimicrobiia|o_Acidimicrobiales|f_Acidimicrobiaceae|g_CL500-29 marine group|s_uncultured bacterium
New.ReferenceOTU58	1	0	0	0	1	0.9759	0.000999001	Bac	p_Actinobacteria|c_Acidimicrobiia|o_Acidimicrobiales|f_Acidimicrobiaceae|g_CL500-29 marine group|s_uncultured bacterium
New.ReferenceOTU8	1	0	0	0	1	0.919239	0.000999001	Bac	p_Actinobacteria|c_Actinobacteria|o_Frankiales|f_Sporichthyaceae|g_Candidatus Planktophila|s_uncultured bacterium
EF520410.1.1418	0	0	1	0	3	0.845354	0.001998	Cop	p_Proteobacteria|c_Alphaproteobacteria|o_Rickettsiales|f_Rickettsiaceae|g_uncultured|s_uncultured alpha proteobacterium
EF520552.1.1465	0	0	1	0	3	0.874997	0.000999001	Cop	p_Bacteroidetes|c_Flavobacteriia|o_Flavobacteriales|f_Flavobacteriaceae|g_Flavobacterium|s_uncultured Flavobacteriia bacterium
EF520595.1.1473	0	0	1	0	3	0.661665	0.001998	Cop	p_Bacteroidetes|c_Cytophagia|o_Cytophagales|f_Cytophagaceae|g_Emticicia|s_uncultured Sphingobacteriales bacterium
FJ382059.1.1209	0	0	1	0	3	0.760763	0.000999001	Cop	p_Proteobacteria|c_Betaproteobacteria|o_Burkholderiales|f_Comamonadaceae|g_Albidiferax|s_uncultured bacterium
FJ947138.1.1499	0	0	1	0	3	0.761217	0.000999001	Cop	p_Proteobacteria|c_Betaproteobacteria|o_Burkholderiales|f_Comamonadaceae|g_Hydrogenophaga|s_uncultured beta proteobacterium
FR772057.1.1466	0	0	1	0	3	0.957809	0.000999001	Cop	p_Bacteroidetes|c_Flavobacteriia|o_Flavobacteriales|f_Flavobacteriaceae|g_Flavobacterium|s_Flavobacterium sp. R-38474
FR823005.1.1439	0	0	1	0	3	0.804618	0.001998	Cop	p_Proteobacteria|c_Alphaproteobacteria|o_Rickettsiales|f_Rickettsiaceae|g_uncultured|s_uncultured alpha proteobacterium
GQ870455.1.1457	0	0	1	0	3	0.80855	0.000999001	Cop	p_Proteobacteria|c_Alphaproteobacteria|o_Rickettsiales|f_Rickettsiaceae|g_uncultured|s_uncultured alpha proteobacterium
GU295969.1.1408	0	0	1	0	3	0.793878	0.003996	Cop	p_Bacteroidetes|c_Flavobacteriia|o_Flavobacteriales|f_Flavobacteriaceae|g_Flavobacterium|s_uncultured Flavobacteriia bacterium
HM326201.1.1345	0	0	1	0	3	0.678268	0.000999001	Cop	p_Bacteroidetes|c_Flavobacteriia|o_Flavobacteriales|f_Flavobacteriaceae|g_Chryseobacterium|s_uncultured bacterium
HM638233.1.1390	0	0	1	0	3	0.925636	0.000999001	Cop	p_Bacteroidetes|c_Flavobacteriia|o_Flavobacteriales|f_Flavobacteriaceae|g_Flavobacterium|s_uncultured Flavobacteriia bacterium
JN868729.1.1508	0	0	1	0	3	0.748331	0.000999001	Cop	p_Bacteroidetes|c_Flavobacteriia|o_Flavobacteriales|f_Flavobacteriaceae|g_Flavobacterium|s_uncultured Flavobacteriia bacterium
JX114362.1.1470	0	0	1	0	3	0.786607	0.000999001	Cop	p_Bacteroidetes|c_Flavobacteriia|o_Flavobacteriales|f_Flavobacteriaceae|g_Flavobacterium|s_uncultured Flavobacteriia bacterium
JX521044.1.1482	0	0	1	0	3	0.776643	0.000999001	Cop	p_Bacteroidetes|c_Flavobacteriia|o_Flavobacteriales|f_Flavobacteriaceae|g_Flavobacterium|s_uncultured bacterium
KM051660.1.1454	0	0	1	0	3	0.813925	0.000999001	Cop	p_Proteobacteria|c_Alphaproteobacteria|o_Rickettsiales|f_Rickettsiaceae|g_uncultured|s_uncultured bacterium
New.CleanUp.ReferenceOTU6011	0	0	1	0	3	0.781736	0.000999001	Cop	p_Proteobacteria|c_Betaproteobacteria|o_Neisseriales|f_Neisseriaceae|g_Leeia|s_uncultured bacterium
New.CleanUp.ReferenceOTU66231	0	0	1	0	3	0.797724	0.000999001	Cop	p_Bacteroidetes|c_Flavobacteriia|o_Flavobacteriales|f_Flavobacteriaceae|g_Chryseobacterium|s_uncultured bacterium
New.ReferenceOTU144	0	0	1	0	3	0.845962	0.000999001	Cop	p_Bacteroidetes|c_Flavobacteriia|o_Flavobacteriales|f_Flavobacteriaceae|g_Chryseobacterium|s_uncultured bacterium
New.ReferenceOTU178	0	0	1	0	3	0.75568	0.000999001	Cop	p_Bacteroidetes|c_Flavobacteriia|o_Flavobacteriales|f_Flavobacteriaceae|g_Flavobacterium|s_uncultured bacterium
New.ReferenceOTU212	0	0	1	0	3	0.81467	0.000999001	Cop	p_Bacteroidetes|c_Flavobacteriia|o_Flavobacteriales|f_Flavobacteriaceae|g_Flavobacterium|s_uncultured bacterium
New.ReferenceOTU44	0	0	1	0	3	0.815011	0.000999001	Cop	p_Bacteroidetes|c_Flavobacteriia|o_Flavobacteriales|f_Flavobacteriaceae|g_Flavobacterium|s_uncultured Flavobacteriia bacterium
New.ReferenceOTU60	0	0	1	0	3	0.950495	0.000999001	Cop	p_Bacteroidetes|c_Sphingobacteriia|o_Sphingobacteriales|f_Saprospiraceae|g_uncultured|s_uncultured Saprospiraceae bacterium
New.ReferenceOTU72	0	0	1	0	3	0.815561	0.000999001	Cop	p_Bacteroidetes|c_Flavobacteriia|o_Flavobacteriales|f_Flavobacteriaceae|g_Flavobacterium|s_uncultured Flavobacteriia bacterium
AF493635.1.1300	0	1	0	0	2	0.939976	0.000999001	Cla	p_Bacteroidetes|c_Flavobacteriia|o_Flavobacteriales|f_Flavobacteriaceae|g_Flavobacterium|s_uncultured bacterium
AM230494.1.1503	0	1	0	0	2	0.858635	0.000999001	Cla	p_Bacteroidetes|c_Flavobacteriia|o_Flavobacteriales|f_Flavobacteriaceae|g_Flavobacterium|s_uncultured bacterium
EU937955.1.1474	0	1	0	0	2	0.936661	0.000999001	Cla	p_Bacteroidetes|c_Flavobacteriia|o_Flavobacteriales|f_Flavobacteriaceae|g_Flavobacterium|s_uncultured bacterium
FJ946569.1.1290	0	1	0	0	2	0.829815	0.001998	Cla	p_Bacteroidetes|c_Flavobacteriia|o_Flavobacteriales|f_Flavobacteriaceae|g_Flavobacterium|s_uncultured bacterium
FR772074.1.1464	0	1	0	0	2	0.921299	0.000999001	Cla	p_Bacteroidetes|c_Flavobacteriia|o_Flavobacteriales|f_Flavobacteriaceae|g_Flavobacterium|s_uncultured bacterium
HQ115551.1.1213	0	1	0	0	2	0.754015	0.003996	Cla	p_Bacteroidetes|c_Flavobacteriia|o_Flavobacteriales|f_Flavobacteriaceae|g_Flavobacterium|s_uncultured bacterium
JX521426.1.1486	0	1	0	0	2	0.921681	0.000999001	Cla	p_Bacteroidetes|c_Flavobacteriia|o_Flavobacteriales|f_Flavobacteriaceae|g_Flavobacterium|s_uncultured bacterium
KF064814.1.1344	0	1	0	0	2	0.912282	0.000999001	Cla	p_Bacteroidetes|c_Flavobacteriia|o_Flavobacteriales|f_Flavobacteriaceae|g_Flavobacterium|s_uncultured bacterium
KU514515.1.1475	0	1	0	0	2	0.843274	0.000999001	Cla	p_Bacteroidetes|c_Flavobacteriia|o_Flavobacteriales|f_Flavobacteriaceae|g_Flavobacterium|s_uncultured bacterium
New.CleanUp.ReferenceOTU121430	0	1	0	0	2	0.835957	0.000999001	Cla	p_Proteobacteria|c_Gammaproteobacteria|o_Pseudomonadales|f_Moraxellaceae|g_Perlucidibaca|s_uncultured bacterium
New.CleanUp.ReferenceOTU60660	0	1	0	0	2	0.84669	0.000999001	Cla	p_Proteobacteria|c_Betaproteobacteria|o_Burkholderiales|f_Comamonadaceae|g_Limnohabitans|s_uncultured bacterium
New.CleanUp.ReferenceOTU72144	0	1	0	0	2	0.934615	0.000999001	Cla	p_Bacteroidetes|c_Flavobacteriia|o_Flavobacteriales|f_Flavobacteriaceae|g_Flavobacterium|s_uncultured bacterium
New.CleanUp.ReferenceOTU75781	0	1	0	0	2	0.837879	0.000999001	Cla	p_Proteobacteria|c_Betaproteobacteria|o_Burkholderiales|f_Comamonadaceae|g_uncultured|s_uncultured bacterium
New.CleanUp.ReferenceOTU77685	0	1	0	0	2	0.894427	0.000999001	Cla	p_Bacteroidetes|c_Flavobacteriia|o_Flavobacteriales|f_Flavobacteriaceae|g_Flavobacterium|s_uncultured bacterium
New.ReferenceOTU194	0	1	0	0	2	0.94232	0.000999001	Cla	p_Bacteroidetes|c_Flavobacteriia|o_Flavobacteriales|f_Flavobacteriaceae|g_Flavobacterium|s_uncultured bacterium
New.ReferenceOTU227	0	1	0	0	2	0.85986	0.000999001	Cla	p_Proteobacteria|c_Betaproteobacteria|o_Burkholderiales|f_Comamonadaceae|g_Limnohabitans|s_uncultured bacterium
New.ReferenceOTU247	0	1	0	0	2	0.959099	0.000999001	Cla	p_Bacteroidetes|c_Flavobacteriia|o_Flavobacteriales|f_Flavobacteriaceae|g_Flavobacterium|s_uncultured bacterium
New.ReferenceOTU281	0	1	0	0	2	0.970686	0.000999001	Cla	p_Proteobacteria|c_Betaproteobacteria|o_Neisseriales|f_Neisseriaceae|g_Leeia|s_uncultured bacterium
New.ReferenceOTU324	0	1	0	0	2	0.973577	0.000999001	Cla	p_Proteobacteria|c_Betaproteobacteria|o_Neisseriales|f_Neisseriaceae|g_Leeia|s_uncultured bacterium
New.ReferenceOTU370	0	1	0	0	2	0.984552	0.000999001	Cla	p_Bacteroidetes|c_Flavobacteriia|o_Flavobacteriales|f_Flavobacteriaceae|g_Flavobacterium|s_uncultured bacterium
New.ReferenceOTU408	0	1	0	0	2	0.927238	0.000999001	Cla	p_Bacteroidetes|c_Flavobacteriia|o_Flavobacteriales|f_Flavobacteriaceae|g_Flavobacterium|s_uncultured bacterium
New.ReferenceOTU84	0	1	0	0	2	0.811212	0.000999001	Cla	p_Bacteroidetes|c_Flavobacteriia|o_Flavobacteriales|f_Flavobacteriaceae|g_Flavobacterium|s_uncultured prokaryote
AB806518.1.1446	0	1	1	0	8	0.780806	0.000999001	Cla+Cop	p_Proteobacteria|c_Betaproteobacteria|o_Burkholderiales|f_Comamonadaceae|g_Pelomonas|s_uncultured bacterium
AF418961.1.1506	0	1	1	0	8	0.993437	0.000999001	Cla+Cop	p_Proteobacteria|c_Betaproteobacteria|o_Neisseriales|f_Neisseriaceae|g_Leeia|s_uncultured bacterium
GDHX01215817.4.1477	0	1	1	0	8	0.887401	0.000999001	Cla+Cop	p_Proteobacteria|c_Alphaproteobacteria|o_Rhizobiales|f_Bradyrhizobiaceae|g_Nitrobacter|s_uncultured bacterium
HK555864.1.1483	0	1	1	0	8	0.711024	0.000999001	Cla+Cop	p_Firmicutes|c_Clostridia|o_Clostridiales|f_Clostridiaceae 1|g_Clostridium sensu stricto 1|s_unidentified
HQ219919.1.1407	0	1	1	0	8	0.681935	0.017982	Cla+Cop	p_Proteobacteria|c_Alphaproteobacteria|o_Rhizobiales|f_Methylobacteriaceae|g_Methylobacterium|s_Methylobacterium extorquens DSM 13060
JF715448.1.1336	0	1	1	0	8	0.772061	0.000999001	Cla+Cop	p_Proteobacteria|c_Betaproteobacteria|o_Burkholderiales|f_Comamonadaceae|g_Pelomonas|s_uncultured bacterium
JX222852.1.1443	0	1	1	0	8	0.922649	0.000999001	Cla+Cop	p_Proteobacteria|c_Alphaproteobacteria|o_Caulobacterales|f_Caulobacteraceae|g_Caulobacter|s_Caulobacter vibrioides
New.ReferenceOTU12	0	1	1	0	8	0.908786	0.000999001	Cla+Cop	p_Proteobacteria|c_Betaproteobacteria|o_Burkholderiales|f_Comamonadaceae|g_uncultured|s_uncultured bacterium
New.ReferenceOTU158	0	1	1	0	8	0.968887	0.000999001	Cla+Cop	p_Proteobacteria|c_Betaproteobacteria|o_Burkholderiales|f_Comamonadaceae|g_Pelomonas|s_uncultured bacterium
New.ReferenceOTU245	0	1	1	0	8	0.792095	0.000999001	Cla+Cop	p_Bacteroidetes|c_Flavobacteriia|o_Flavobacteriales|f_Flavobacteriaceae|g_uncultured|s_uncultured bacterium
New.ReferenceOTU34	0	1	1	0	8	0.955639	0.000999001	Cla+Cop	p_Bacteroidetes|c_Flavobacteriia|o_Flavobacteriales|f_Flavobacteriaceae|g_Flavobacterium|s_uncultured bacterium
GQ144413.1.1379	0	1	0	1	9	0.754127	0.004995	Cla+PA	p_Bacteroidetes|c_Flavobacteriia|o_Flavobacteriales|f_Flavobacteriaceae|g_Flavobacterium|s_Flavobacterium sp. A1-28
GU120578.1.1440	0	1	0	1	9	0.877707	0.000999001	Cla+PA	p_Bacteroidetes|c_Flavobacteriia|o_Flavobacteriales|f_Flavobacteriaceae|g_Flavobacterium|s_uncultured Bacteroidetes bacterium
HM263347.1.1344	0	1	0	1	9	0.805598	0.000999001	Cla+PA	p_Bacteroidetes|c_Flavobacteriia|o_Flavobacteriales|f_Flavobacteriaceae|g_Flavobacterium|s_uncultured Bacteroidetes bacterium
KF441562.1.1494	0	1	0	1	9	0.700649	0.00899101	Cla+PA	p_Bacteroidetes|c_Flavobacteriia|o_Flavobacteriales|f_Flavobacteriaceae|g_Flavobacterium|s_Flavobacterium sp. A1-28
New.ReferenceOTU2	0	1	0	1	9	0.946794	0.000999001	Cla+PA	p_Bacteroidetes|c_Flavobacteriia|o_Flavobacteriales|f_Flavobacteriaceae|g_Flavobacterium|s_uncultured organism
New.ReferenceOTU459	0	1	0	1	9	0.795299	0.002997	Cla+PA	p_Bacteroidetes|c_Flavobacteriia|o_Flavobacteriales|f_Flavobacteriaceae|g_Flavobacterium|s_Flavobacterium sp. A1-28
AB661551.1.1458	0	0	0	1	4	0.966231	0.000999001	PA	p_Proteobacteria|c_Deltaproteobacteria|o_Oligoflexales|f_Oligoflexaceae|g_uncultured bacterium|s_uncultured bacterium
AB690722.1.1296	0	0	0	1	4	0.934523	0.000999001	PA	p_Proteobacteria|c_Alphaproteobacteria|o_Rhodospirillales|f_Rhodospirillales Incertae Sedis|g_Reyranella|s_uncultured alpha proteobacterium
AF361205.1.1491	0	0	0	1	4	0.885158	0.000999001	PA	p_Bacteroidetes|c_Flavobacteriia|o_Flavobacteriales|f_Cryomorphaceae|g_Fluviicola|s_uncultured Cytophagales bacterium
AF529117.1.1420	0	0	0	1	4	0.990673	0.000999001	PA	p_Bacteroidetes|c_Flavobacteriia|o_Flavobacteriales|f_Flavobacteriaceae|g_Flavobacterium|s_uncultured Bacteroidetes bacterium
AUSH02000015.468.1961	0	0	0	1	4	0.964901	0.000999001	PA	p_Bacteroidetes|c_Flavobacteriia|o_Flavobacteriales|f_Flavobacteriaceae|g_Flavobacterium|s_uncultured bacterium
AY168735.1.1306	0	0	0	1	4	0.975345	0.000999001	PA	p_Bacteroidetes|c_Cytophagia|o_Cytophagales|f_Cytophagaceae|g_Leadbetterella|s_uncultured bacterium
AY921960.1.1345	0	0	0	1	4	0.968579	0.000999001	PA	p_Proteobacteria|c_Alphaproteobacteria|o_Rhizobiales|f_MNG7|g_uncultured bacterium|s_uncultured bacterium
DQ316371.1.1498	0	0	0	1	4	0.856807	0.000999001	PA	p_Actinobacteria|c_Actinobacteria|o_PeM15|f_uncultured actinobacterium|g_uncultured actinobacterium|s_uncultured actinobacterium
DQ316384.1.1482	0	0	0	1	4	0.842279	0.000999001	PA	p_Actinobacteria|c_Acidimicrobiia|o_Acidimicrobiales|f_Acidimicrobiales Incertae Sedis|g_Candidatus Microthrix|s_uncultured actinobacterium
EF471629.1.1438	0	0	0	1	4	0.849632	0.000999001	PA	p_Bacteroidetes|c_Flavobacteriia|o_Flavobacteriales|f_Cryomorphaceae|g_Fluviicola|s_uncultured Bacteroidetes bacterium
EU703338.1.1342	0	0	0	1	4	0.746924	0.000999001	PA	p_Chlorobi|c_Chlorobia|o_Chlorobiales|f_OPB56|g_uncultured bacterium|s_uncultured bacterium
FJ484550.1.1355	0	0	0	1	4	0.930949	0.000999001	PA	p_Bacteroidetes|c_Sphingobacteriia|o_Sphingobacteriales|f_Chitinophagaceae|g_Dinghuibacter|s_uncultured Bacteroidetes bacterium
FJ592644.1.1224	0	0	0	1	4	0.956183	0.000999001	PA	p_Bacteroidetes|c_Cytophagia|o_Cytophagales|f_Cytophagaceae|g_Leadbetterella|s_uncultured bacterium
FJ612200.1.1491	0	0	0	1	4	0.870572	0.000999001	PA	p_Bacteroidetes|c_Sphingobacteriia|o_Sphingobacteriales|f_NS11-12 marine group|g_uncultured bacterium|s_uncultured bacterium
FN421512.1.1361	0	0	0	1	4	0.976187	0.000999001	PA	p_Proteobacteria|c_Alphaproteobacteria|o_Rhizobiales|f_Hyphomicrobiaceae|g_Devosia|s_Devosia sp. A16
FN668062.1.1473	0	0	0	1	4	0.869768	0.000999001	PA	p_Proteobacteria|c_Deltaproteobacteria|o_SAR324 clade(Marine group B)|f_un. delta proteobacterium|g_un.delta proteobacterium|s_un.delta proteobacterium
FN668139.1.1473	0	0	0	1	4	0.948683	0.000999001	PA	p_Bacteroidetes|c_Flavobacteriia|o_Flavobacteriales|f_Flavobacteriaceae|g_Flavobacterium|s_uncultured Bacteroidetes bacterium
FN668181.1.1494	0	0	0	1	4	0.920495	0.000999001	PA	p_Bacteroidetes|c_Flavobacteriia|o_Flavobacteriales|f_Cryomorphaceae|g_Fluviicola|s_uncultured bacterium
FN668191.1.1477	0	0	0	1	4	0.96167	0.000999001	PA	p_Bacteroidetes|c_Flavobacteriia|o_Flavobacteriales|f_Cryomorphaceae|g_Fluviicola|s_uncultured Flexibacter sp.
FN794266.1.1442	0	0	0	1	4	0.978417	0.000999001	PA	p_Proteobacteria|c_Alphaproteobacteria|o_Caulobacterales|f_Caulobacteraceae|g_Brevundimonas|s_uncultured bacterium
FN824908.1.1282	0	0	0	1	4	0.978584	0.000999001	PA	p_Proteobacteria|c_Gammaproteobacteria|o_Xanthomonadales|f_Xanthomonadales Incertae Sedis|g_Acidibacter|s_uncultured bacterium
FQ658568.1.1343	0	0	0	1	4	0.918937	0.000999001	PA	p_Gemmatimonadetes|c_Gemmatimonadetes|o_Gemmatimonadales|f_Gemmatimonadaceae|g_Gemmatimonas|s_uncultured soil bacterium
FQ658932.1.1312	0	0	0	1	4	0.94984	0.000999001	PA	p_Proteobacteria|c_Alphaproteobacteria|o_Rhodobacterales|f_Rhodobacteraceae|g_Rhodovulum|s_uncultured bacterium
FQ659763.1.1283	0	0	0	1	4	0.972529	0.000999001	PA	p_Proteobacteria|c_Alphaproteobacteria|o_Rhodobacterales|f_Rhodobacteraceae|g_Rhodovulum|s_uncultured bacterium
FR774633.1.1303	0	0	0	1	4	0.959083	0.000999001	PA	p_Proteobacteria|c_Alphaproteobacteria|o_Rhodobacterales|f_Rhodobacteraceae|g_Rhodovulum|s_uncultured bacterium
GQ396960.1.1456	0	0	0	1	4	0.947035	0.000999001	PA	p_Proteobacteria|c_Alphaproteobacteria|o_Rhizobiales|f_MNG7|g_uncultured bacterium|s_uncultured bacterium
GQ397014.1.1469	0	0	0	1	4	0.845514	0.000999001	PA	p_Bacteroidetes|c_Cytophagia|o_Cytophagales|f_Cytophagaceae|g_Leadbetterella|s_uncultured bacterium
GQ402766.1.1408	0	0	0	1	4	0.966092	0.000999001	PA	p_Proteobacteria|c_Alphaproteobacteria|o_Rhizobiales|f_Methylocystaceae|g_Methylocystis|s_uncultured bacterium
GQ500814.1.1436	0	0	0	1	4	0.970195	0.000999001	PA	p_Proteobacteria|c_Alphaproteobacteria|o_Rhizobiales|f_MNG7|g_uncultured bacterium|s_uncultured bacterium
GQ500892.1.1448	0	0	0	1	4	0.909212	0.000999001	PA	p_Proteobacteria|c_Alphaproteobacteria|o_Rhizobiales|f_MNG7|g_uncultured bacterium|s_uncultured bacterium
GU293203.1.1475	0	0	0	1	4	0.983087	0.000999001	PA	p_Bacteroidetes|c_Sphingobacteriia|o_Sphingobacteriales|f_Saprospiraceae|g_Candidatus Aquirestis|s_uncultured bacterium
GU305721.1.1496	0	0	0	1	4	0.959294	0.000999001	PA	p_Bacteroidetes|c_Sphingobacteriia|o_Sphingobacteriales|f_Chitinophagaceae|g_Dinghuibacter|s_uncultured bacterium
GU305760.1.1474	0	0	0	1	4	0.983297	0.000999001	PA	p_Bacteroidetes|c_Sphingobacteriia|o_Sphingobacteriales|f_Saprospiraceae|g_Candidatus Aquirestis|s_uncultured bacterium
GU305765.1.1485	0	0	0	1	4	0.935414	0.000999001	PA	p_Actinobacteria|c_Actinobacteria|o_Frankiales|f_Sporichthyaceae|g_Sporichthya|s_uncultured bacterium
GU472712.1.1450	0	0	0	1	4	0.945011	0.000999001	PA	p_Bacteroidetes|c_Flavobacteriia|o_Flavobacteriales|f_NS9 marine group|g_uncultured Flavobacteriales bacterium|s_un. Flavobacteriales bacterium
HE583160.1.1379	0	0	0	1	4	0.895734	0.000999001	PA	p_Proteobacteria|c_Alphaproteobacteria|o_Rhodospirillales|f_Rhodospirillales Incertae Sedis|g_Reyranella|s_uncultured alpha proteobacterium
HE998782.1.1417	0	0	0	1	4	0.900418	0.000999001	PA	p_Bacteroidetes|c_Flavobacteriia|o_Flavobacteriales|f_Flavobacteriaceae|g_Flavobacterium|s_uncultured Bacteroidetes bacterium
HQ111526.1.1402	0	0	0	1	4	0.908615	0.000999001	PA	p_Proteobacteria|c_Alphaproteobacteria|o_Rhodobacterales|f_Rhodobacteraceae|g_Rhodobacter|s_uncultured bacterium
JF139490.1.1343	0	0	0	1	4	0.957427	0.000999001	PA	p_Bacteroidetes|c_Flavobacteriia|o_Flavobacteriales|f_Flavobacteriaceae|g_Flavobacterium|s_Bacteroidetes bacterium SCGC AAA027-N21
JF265791.1.1314	0	0	0	1	4	0.920279	0.000999001	PA	p_Proteobacteria|c_Alphaproteobacteria|o_Rhodospirillales|f_Rhodospirillales Incertae Sedis|g_Reyranella|s_uncultured bacterium
JF501055.1.1349	0	0	0	1	4	0.934679	0.000999001	PA	p_Proteobacteria|c_Alphaproteobacteria|o_Caulobacterales|f_Caulobacteraceae|g_Brevundimonas|s_uncultured bacterium
JN869032.1.1484	0	0	0	1	4	0.985184	0.000999001	PA	p_Proteobacteria|c_Alphaproteobacteria|o_Rhodospirillales|f_Acetobacteraceae|g_Acidocella|s_uncultured bacterium
JQ905994.1.1345	0	0	0	1	4	0.962046	0.000999001	PA	p_Proteobacteria|c_Alphaproteobacteria|o_Rhizobiales|f_Methylocystaceae|g_Methylocystis|s_uncultured bacterium
KC189643.1.1486	0	0	0	1	4	0.9887	0.000999001	PA	p_Bacteroidetes|c_Flavobacteriia|o_Flavobacteriales|f_NS9 marine group|g_uncultured bacterium|s_uncultured bacterium
KC620753.1.1476	0	0	0	1	4	0.975606	0.000999001	PA	p_Proteobacteria|c_Alphaproteobacteria|o_Rhizobiales|f_Methylocystaceae|g_Methylocystis|s_uncultured bacterium
KP866212.1.1451	0	0	0	1	4	0.730297	0.000999001	PA	p_Bacteroidetes|c_Flavobacteriia|o_Flavobacteriales|f_Flavobacteriaceae|g_Flavobacterium|s_Flavobacterium sp. HMF3121
New.CleanUp.ReferenceOTU107667	0	0	0	1	4	0.941593	0.000999001	PA	p_Proteobacteria|c_Alphaproteobacteria|o_Rhodobacterales|f_Rhodobacteraceae|g_Rhodovulum|s_uncultured bacterium
New.CleanUp.ReferenceOTU137586	0	0	0	1	4	0.959555	0.000999001	PA	p_Proteobacteria|c_Alphaproteobacteria|o_Rhizobiales|f_MNG7|g_uncultured bacterium|s_uncultured bacterium
New.CleanUp.ReferenceOTU15686	0	0	0	1	4	0.803599	0.000999001	PA	p_Bacteroidetes|c_Flavobacteriia|o_Flavobacteriales|f_Flavobacteriaceae|g_Flavobacterium|s_uncultured Bacteroidetes bacterium
New.CleanUp.ReferenceOTU47925	0	0	0	1	4	0.799911	0.000999001	PA	p_Proteobacteria|c_Deltaproteobacteria|o_Oligoflexales|f_Oligoflexaceae|g_Oligoflexus|s_uncultured bacterium
New.CleanUp.ReferenceOTU66429	0	0	0	1	4	0.920526	0.000999001	PA	p_Actinobacteria|c_Actinobacteria|o_PeM15|f_uncultured actinobacterium|g_uncultured actinobacterium|s_uncultured actinobacterium
New.CleanUp.ReferenceOTU7427	0	0	0	1	4	0.960511	0.000999001	PA	p_Proteobacteria|c_Gammaproteobacteria|o_Xanthomonadales|f_Xanthomonadales Incertae Sedis|g_Acidibacter|s_uncultured bacterium
New.ReferenceOTU334	0	0	0	1	4	0.866614	0.000999001	PA	p_Bacteroidetes|c_Flavobacteriia|o_Flavobacteriales|f_Flavobacteriaceae|g_Flavobacterium|s_Bacteroidetes bacterium SCGC AAA027-N21
New.ReferenceOTU416	0	0	0	1	4	0.950775	0.000999001	PA	p_Proteobacteria|c_Deltaproteobacteria|o_Oligoflexales|f_Oligoflexaceae|g_uncultured bacterium|s_uncultured bacterium
New.ReferenceOTU494	0	0	0	1	4	0.877707	0.000999001	PA	p_Proteobacteria|c_Alphaproteobacteria|o_Rhodobacterales|f_Rhodobacteraceae|g_Rhodovulum|s_uncultured bacterium
New.ReferenceOTU74	0	0	0	1	4	0.978139	0.000999001	PA	p_Proteobacteria|c_Betaproteobacteria|o_Burkholderiales|f_Oxalobacteraceae|g_Paucimonas|s_uncultured bacterium
AB154307.1.1434	1	0	0	1	7	0.824445	0.000999001	Bac+PA	p_Bacteroidetes|c_Flavobacteriia|o_Flavobacteriales|f_Flavobacteriaceae|g_Flavobacterium|s_uncultured bacterium
AB753878.1.1447	1	0	0	1	7	0.983586	0.000999001	Bac+PA	p_Actinobacteria|c_Acidimicrobiia|o_Acidimicrobiales|f_uncultured|g_uncultured bacterium|s_uncultured bacterium
AB753922.1.1459	1	0	0	1	7	0.959647	0.000999001	Bac+PA	p_Proteobacteria|c_Betaproteobacteria|o_Burkholderiales|f_Comamonadaceae|g_Limnohabitans|s_uncultured bacterium
AB930558.1.1451	1	0	0	1	7	0.972446	0.000999001	Bac+PA	p_Bacteroidetes|c_Sphingobacteriia|o_Sphingobacteriales|f_Chitinophagaceae|g_Sediminibacterium|s_uncultured Sphingobacterium sp.
ANFY01000003.289752.291219	1	0	0	1	7	0.955759	0.000999001	Bac+PA	p_Proteobacteria|c_Alphaproteobacteria|o_Sphingomonadales|f_Sphingomonadaceae|g_Sandarakinorhabdus|s_Sandarakinorhabdus sp. AAP62
AY447040.1.1494	1	0	0	1	7	0.783552	0.000999001	Bac+PA	p_Proteobacteria|c_Gammaproteobacteria|o_Legionellales|f_Coxiellaceae|g_Rickettsiella|s_Rickettsiella symbiont of Asellus aquaticus
AY752098.1.1391	1	0	0	1	7	0.998506	0.000999001	Bac+PA	p_Actinobacteria|c_Actinobacteria|o_Frankiales|f_Sporichthyaceae|g_hgcI clade|s_uncultured actinobacterium
AY948005.1.1440	1	0	0	1	7	0.953109	0.000999001	Bac+PA	p_Actinobacteria|c_Actinobacteria|o_Frankiales|f_Sporichthyaceae|g_hgcI clade|s_uncultured actinobacterium
CU918585.1.1306	1	0	0	1	7	0.9758	0.000999001	Bac+PA	p_Proteobacteria|c_Alphaproteobacteria|o_Rhodobacterales|f_Rhodobacteraceae|g_Rhodovulum|s_uncultured bacterium
DQ521525.1.1438	1	0	0	1	7	0.995607	0.000999001	Bac+PA	p_Actinobacteria|c_Acidimicrobiia|o_Acidimicrobiales|f_Acidimicrobiaceae|g_CL500-29 marine group|s_uncultured bacterium
EU117811.1.1506	1	0	0	1	7	0.948683	0.000999001	Bac+PA	p_Actinobacteria|c_Actinobacteria|o_Frankiales|f_Sporichthyaceae|g_hgcI clade|s_uncultured actinobacterium
EU703418.1.1485	1	0	0	1	7	0.962866	0.000999001	Bac+PA	p_Bacteroidetes|c_Flavobacteriia|o_Flavobacteriales|f_Cryomorphaceae|g_uncultured|s_uncultured Cryomorphaceae bacterium
EU800121.1.1312	1	0	0	1	7	0.967708	0.000999001	Bac+PA	p_Actinobacteria|c_Actinobacteria|o_Micrococcales|f_Microbacteriaceae|g_MWH-Ta3|s_uncultured bacterium
EU801876.1.1485	1	0	0	1	7	0.990148	0.000999001	Bac+PA	p_Actinobacteria|c_Acidimicrobiia|o_Acidimicrobiales|f_Acidimicrobiaceae|g_CL500-29 marine group|s_uncultured actinobacterium
FJ382196.1.1372	1	0	0	1	7	0.841544	0.000999001	Bac+PA	p_Actinobacteria|c_Actinobacteria|o_Corynebacteriales|f_Mycobacteriaceae|g_Mycobacterium|s_uncultured bacterium
FJ502260.1.1488	1	0	0	1	7	0.956712	0.000999001	Bac+PA	p_Bacteroidetes|c_Flavobacteriia|o_Flavobacteriales|f_Flavobacteriaceae|g_Flavobacterium|s_uncultured bacterium
FJ572664.1.1483	1	0	0	1	7	0.978793	0.000999001	Bac+PA	p_Actinobacteria|c_Acidimicrobiia|o_Acidimicrobiales|f_Acidimicrobiaceae|g_CL500-29 marine group|s_uncultured actinobacterium
FJ820388.1.1423	1	0	0	1	7	0.90795	0.000999001	Bac+PA	p_Proteobacteria|c_Alphaproteobacteria|o_Rhodobacterales|f_Rhodobacteraceae|g_Rhodovulum|s_uncultured bacterium
FJ820482.1.1477	1	0	0	1	7	0.956303	0.000999001	Bac+PA	p_Bacteroidetes|c_Flavobacteriia|o_Flavobacteriales|f_Flavobacteriaceae|g_Flavobacterium|s_uncultured bacterium
FJ827858.1.1495	1	0	0	1	7	0.850621	0.000999001	Bac+PA	p_Actinobacteria|c_Acidimicrobiia|o_Acidimicrobiales|f_Acidimicrobiaceae|g_CL500-29 marine group|s_uncultured actinobacterium
FM200864.1.1352	1	0	0	1	7	0.97787	0.000999001	Bac+PA	p_Proteobacteria|c_Alphaproteobacteria|o_Sphingomonadales|f_Sphingomonadaceae|g_Novosphingobium|s_uncultured bacterium
FM201052.1.1344	1	0	0	1	7	0.975763	0.000999001	Bac+PA	p_Proteobacteria|c_Alphaproteobacteria|o_Sphingomonadales|f_Sphingomonadaceae|g_Novosphingobium|s_uncultured bacterium
FN668038.1.1504	1	0	0	1	7	0.913275	0.000999001	Bac+PA	p_Proteobacteria|c_Betaproteobacteria|o_Methylophilales|f_Methylophilaceae|g_OM43 clade|s_uncultured bacterium
FN668055.1.1412	1	0	0	1	7	0.795995	0.001998	Bac+PA	p_Proteobacteria|c_Alphaproteobacteria|o_Rhodobacterales|f_Rhodobacteraceae|g_Rhodobacter|s_Rhodobacter sp. 7A-375
FN668098.1.1488	1	0	0	1	7	0.912871	0.000999001	Bac+PA	p_Bacteroidetes|c_Sphingobacteriia|o_Sphingobacteriales|f_Chitinophagaceae|g_Sediminibacterium|s_uncultured Sphingobacterium sp.
FN668106.1.1476	1	0	0	1	7	0.96944	0.000999001	Bac+PA	p_Bacteroidetes|c_Cytophagia|o_Cytophagales|f_Cytophagaceae|g_Pseudarcicella|s_uncultured bacterium
FN668148.1.1473	1	0	0	1	7	0.978871	0.000999001	Bac+PA	p_Bacteroidetes|c_Flavobacteriia|o_Flavobacteriales|f_Cryomorphaceae|g_Fluviicola|s_uncultured bacterium
FN668188.1.1485	1	0	0	1	7	0.913416	0.000999001	Bac+PA	p_Bacteroidetes|c_Flavobacteriia|o_Flavobacteriales|f_Cryomorphaceae|g_Fluviicola|s_uncultured bacterium
FN668214.1.1474	1	0	0	1	7	0.951453	0.000999001	Bac+PA	p_Actinobacteria|c_Actinobacteria|o_Micrococcales|f_Microbacteriaceae|g_Candidatus Rhodoluna|s_uncultured actinobacterium
FN668259.1.1474	1	0	0	1	7	0.994505	0.000999001	Bac+PA	p_Actinobacteria|c_Actinobacteria|o_Frankiales|f_Sporichthyaceae|g_hgcI clade|s_uncultured actinobacterium
FN668271.1.1326	1	0	0	1	7	0.977699	0.000999001	Bac+PA	p_Actinobacteria|c_Acidimicrobiia|o_Acidimicrobiales|f_Acidimicrobiaceae|g_CL500-29 marine group|s_uncultured bacterium
FN668303.1.1462	1	0	0	1	7	0.944476	0.000999001	Bac+PA	p_Actinobacteria|c_Actinobacteria|o_Frankiales|f_Sporichthyaceae|g_hgcI clade|s_uncultured actinobacterium
FN668354.1.1476	1	0	0	1	7	0.97695	0.000999001	Bac+PA	p_Actinobacteria|c_Acidimicrobiia|o_Acidimicrobiales|f_Acidimicrobiaceae|g_CL500-29 marine group|s_uncultured actinobacterium
GQ263344.1.1456	1	0	0	1	7	0.91012	0.000999001	Bac+PA	p_Actinobacteria|c_Actinobacteria|o_Corynebacteriales|f_Mycobacteriaceae|g_Mycobacterium|s_uncultured bacterium
GQ340074.1.1468	1	0	0	1	7	0.948683	0.000999001	Bac+PA	p_Bacteroidetes|c_Sphingobacteriia|o_Sphingobacteriales|f_NS11-12 marine group|g_uncultured bacterium|s_uncultured bacterium
GQ389095.1.1445	1	0	0	1	7	0.922862	0.000999001	Bac+PA	p_Proteobacteria|c_Alphaproteobacteria|o_Sphingomonadales|f_Sphingomonadaceae|g_Novosphingobium|s_uncultured bacterium
GQ390219.1.1456	1	0	0	1	7	0.810961	0.000999001	Bac+PA	p_Proteobacteria|c_Gammaproteobacteria|o_Methylococcales|f_Methylococcaceae|g_Methylobacter|s_Methylobacter tundripaludum 21/22
GQ390228.1.1437	1	0	0	1	7	0.939517	0.000999001	Bac+PA	p_Actinobacteria|c_Actinobacteria|o_Frankiales|f_Sporichthyaceae|g_hgcI clade|s_uncultured bacterium
GU127206.1.1228	1	0	0	1	7	0.95484	0.000999001	Bac+PA	p_Proteobacteria|c_Betaproteobacteria|o_Burkholderiales|f_Burkholderiaceae|g_Polynucleobacter|s_uncultured bacterium
GU134623.1.1403	1	0	0	1	7	0.91272	0.000999001	Bac+PA	p_Actinobacteria|c_Actinobacteria|o_Corynebacteriales|f_Mycobacteriaceae|g_Mycobacterium|s_uncultured bacterium
GU305706.1.1485	1	0	0	1	7	0.963721	0.000999001	Bac+PA	p_Bacteroidetes|c_Cytophagia|o_Cytophagales|f_Cyclobacteriaceae|g_uncultured|s_uncultured bacterium
GU305778.1.1502	1	0	0	1	7	0.930949	0.000999001	Bac+PA	p_Bacteroidetes|c_Flavobacteriia|o_Flavobacteriales|f_Cryomorphaceae|g_Fluviicola|s_uncultured bacterium
GU305795.1.1496	1	0	0	1	7	0.996136	0.000999001	Bac+PA	p_Proteobacteria|c_Betaproteobacteria|o_Burkholderiales|f_Alcaligenaceae|g_uncultured|s_uncultured bacterium
GU305803.1.1484	1	0	0	1	7	0.963572	0.000999001	Bac+PA	p_Actinobacteria|c_Actinobacteria|o_Frankiales|f_Sporichthyaceae|g_hgcI clade|s_uncultured bacterium
GU305850.1.1452	1	0	0	1	7	0.919039	0.000999001	Bac+PA	p_Proteobacteria|c_Alphaproteobacteria|o_Rhizobiales|f_alphaI cluster|g_uncultured bacterium|s_uncultured bacterium
HE574392.1.1305	1	0	0	1	7	0.995478	0.000999001	Bac+PA	p_Actinobacteria|c_Actinobacteria|o_Frankiales|f_Sporichthyaceae|g_hgcI clade|s_uncultured bacterium
HE589843.1.1459	1	0	0	1	7	0.990895	0.000999001	Bac+PA	p_Proteobacteria|c_Betaproteobacteria|o_Rhodocyclales|f_Rhodocyclaceae|g_uncultured|s_uncultured bacterium
HM069053.1.1447	1	0	0	1	7	0.972068	0.000999001	Bac+PA	p_Proteobacteria|c_Alphaproteobacteria|o_Rhizobiales|f_MNG7|g_uncultured bacterium|s_uncultured bacterium
HM126781.1.1455	1	0	0	1	7	0.897485	0.000999001	Bac+PA	p_Proteobacteria|c_Betaproteobacteria|o_Burkholderiales|f_Burkholderiaceae|g_Polynucleobacter|s_uncultured bacterium
HM127377.1.1441	1	0	0	1	7	0.908595	0.000999001	Bac+PA	p_Bacteroidetes|c_Flavobacteriia|o_Flavobacteriales|f_Cryomorphaceae|g_uncultured|s_uncultured bacterium
HM128604.1.1442	1	0	0	1	7	0.986754	0.000999001	Bac+PA	p_Actinobacteria|c_Actinobacteria|o_Micrococcales|f_Microbacteriaceae|g_Candidatus Limnoluna|s_uncultured bacterium
HM128717.1.1432	1	0	0	1	7	0.979374	0.000999001	Bac+PA	p_Actinobacteria|c_Actinobacteria|o_Micrococcales|f_Microbacteriaceae|g_Candidatus Planktoluna|s_uncultured bacterium
HM128951.1.1451	1	0	0	1	7	0.991632	0.000999001	Bac+PA	p_Bacteroidetes|c_Sphingobacteriia|o_Sphingobacteriales|f_Chitinophagaceae|g_Sediminibacterium|s_uncultured Sphingobacterium sp.
HM129033.1.1447	1	0	0	1	7	0.961209	0.000999001	Bac+PA	p_Actinobacteria|c_Actinobacteria|o_Frankiales|f_Sporichthyaceae|g_Candidatus Planktophila|s_uncultured bacterium
HM129561.1.1443	1	0	0	1	7	0.949111	0.000999001	Bac+PA	p_Bacteroidetes|c_Flavobacteriia|o_Flavobacteriales|f_Flavobacteriaceae|g_Flavobacterium|s_uncultured bacterium
HM129595.1.1447	1	0	0	1	7	0.994444	0.000999001	Bac+PA	p_Actinobacteria|c_Acidimicrobiia|o_Acidimicrobiales|f_Acidimicrobiaceae|g_CL500-29 marine group|s_uncultured actinobacterium
HM129636.1.1445	1	0	0	1	7	0.980294	0.000999001	Bac+PA	p_Bacteroidetes|c_Cytophagia|o_Cytophagales|f_Cyclobacteriaceae|g_uncultured|s_uncultured bacterium
HM129796.1.1447	1	0	0	1	7	0.965039	0.000999001	Bac+PA	p_Actinobacteria|c_Actinobacteria|o_PeM15|f_uncultured bacterium|g_uncultured bacterium|s_uncultured bacterium
HM129990.1.1435	1	0	0	1	7	0.945618	0.000999001	Bac+PA	p_Actinobacteria|c_Actinobacteria|o_Frankiales|f_Sporichthyaceae|g_Candidatus Planktophila|s_uncultured bacterium
HM446104.1.1450	1	0	0	1	7	0.961567	0.000999001	Bac+PA	p_Actinobacteria|c_Acidimicrobiia|o_Acidimicrobiales|f_uncultured|g_uncultured bacterium|s_uncultured bacterium
HM856412.1.1437	1	0	0	1	7	0.996214	0.000999001	Bac+PA	p_Actinobacteria|c_Acidimicrobiia|o_Acidimicrobiales|f_Acidimicrobiaceae|g_CL500-29 marine group|s_uncultured bacterium
HM856448.1.1440	1	0	0	1	7	0.980896	0.000999001	Bac+PA	p_Actinobacteria|c_Acidimicrobiia|o_Acidimicrobiales|f_Acidimicrobiaceae|g_CL500-29 marine group|s_uncultured bacterium
HM856480.1.1443	1	0	0	1	7	0.996111	0.000999001	Bac+PA	p_Actinobacteria|c_Acidimicrobiia|o_Acidimicrobiales|f_Acidimicrobiaceae|g_CL500-29 marine group|s_uncultured Acidimicrobineae bacterium
HM856482.1.1436	1	0	0	1	7	0.97151	0.000999001	Bac+PA	p_Actinobacteria|c_Acidimicrobiia|o_Acidimicrobiales|f_Acidimicrobiaceae|g_CL500-29 marine group|s_uncultured actinobacterium
HM856568.1.1440	1	0	0	1	7	0.912871	0.000999001	Bac+PA	p_Actinobacteria|c_Actinobacteria|o_Micrococcales|f_Microbacteriaceae|g_Candidatus Rhodoluna|s_uncultured Microbacteriaceae bacterium
HQ178716.1.1411	1	0	0	1	7	0.966092	0.000999001	Bac+PA	p_Proteobacteria|c_Alphaproteobacteria|o_Sphingomonadales|f_Sphingomonadaceae|g_Novosphingobium|s_uncultured bacterium
HQ178852.1.1434	1	0	0	1	7	0.955491	0.000999001	Bac+PA	p_Proteobacteria|c_Alphaproteobacteria|o_Sphingomonadales|f_Sphingomonadaceae|g_Novosphingobium|s_uncultured bacterium
HQ532656.1.1513	1	0	0	1	7	0.911696	0.000999001	Bac+PA	p_Actinobacteria|c_Actinobacteria|o_Frankiales|f_Sporichthyaceae|g_hgcI clade|s_uncultured actinobacterium
HQ856435.1.1447	1	0	0	1	7	0.941059	0.000999001	Bac+PA	p_Proteobacteria|c_Alphaproteobacteria|o_Sphingomonadales|f_Sphingomonadaceae|g_Sphingopyxis|s_Sphingomonas sp. 562
JF697392.1.1466	1	0	0	1	7	0.913045	0.000999001	Bac+PA	p_Bacteroidetes|c_Cytophagia|o_Cytophagales|f_Cytophagaceae|g_Pseudarcicella|s_uncultured bacterium
JN035169.1.1231	1	0	0	1	7	0.948364	0.000999001	Bac+PA	p_Proteobacteria|c_Alphaproteobacteria|o_Sphingomonadales|f_Sphingomonadaceae|g_Sphingopyxis|s_Sphingomonas sp. 562
JN232894.1.1452	1	0	0	1	7	0.968976	0.000999001	Bac+PA	p_Proteobacteria|c_Alphaproteobacteria|o_Sphingomonadales|f_Sphingomonadaceae|g_Novosphingobium|s_uncultured bacterium
JN626727.1.1334	1	0	0	1	7	0.987246	0.000999001	Bac+PA	p_Actinobacteria|c_Actinobacteria|o_Frankiales|f_Sporichthyaceae|g_hgcI clade|s_uncultured bacterium
JN868756.1.1531	1	0	0	1	7	0.967663	0.000999001	Bac+PA	p_Proteobacteria|c_Gammaproteobacteria|o_Xanthomonadales|f_Xanthomonadaceae|g_Arenimonas|s_uncultured bacterium
JN869113.1.1505	1	0	0	1	7	0.852762	0.000999001	Bac+PA	p_Proteobacteria|c_Alphaproteobacteria|o_Sphingomonadales|f_Sphingomonadaceae|g_Sphingorhabdus|s_uncultured bacterium
JX304649.1.1325	1	0	0	1	7	0.938083	0.000999001	Bac+PA	p_Proteobacteria|c_Alphaproteobacteria|o_Sphingomonadales|f_Sphingomonadaceae|g_Polymorphobacter|s_Sphingopyxis sp. JJ2203
KF596564.1.1479	1	0	0	1	7	0.983192	0.000999001	Bac+PA	p_Actinobacteria|c_Acidimicrobiia|o_Acidimicrobiales|f_Acidimicrobiaceae|g_CL500-29 marine group|s_uncultured bacterium
KP745046.1.1444	1	0	0	1	7	0.965103	0.000999001	Bac+PA	p_Actinobacteria|c_Acidimicrobiia|o_Acidimicrobiales|f_uncultured|g_uncultured bacterium|s_uncultured bacterium
KX163603.1.1375	1	0	0	1	7	0.996519	0.000999001	Bac+PA	p_Actinobacteria|c_Acidimicrobiia|o_Acidimicrobiales|f_Acidimicrobiaceae|g_CL500-29 marine group|s_uncultured bacterium
New.CleanUp.ReferenceOTU2558	1	0	0	1	7	0.737865	0.000999001	Bac+PA	p_Proteobacteria|c_Betaproteobacteria|o_Burkholderiales|f_Comamonadaceae|g_Polaromonas|s_uncultured Polaromonas sp.
New.ReferenceOTU113	1	0	0	1	7	0.967659	0.000999001	Bac+PA	p_Actinobacteria|c_Acidimicrobiia|o_Acidimicrobiales|f_Acidimicrobiaceae|g_CL500-29 marine group|s_uncultured bacterium
New.ReferenceOTU17	1	0	0	1	7	0.936967	0.000999001	Bac+PA	p_Actinobacteria|c_Actinobacteria|o_Corynebacteriales|f_Mycobacteriaceae|g_Mycobacterium|s_uncultured bacterium
New.ReferenceOTU179	1	0	0	1	7	0.89148	0.000999001	Bac+PA	p_Proteobacteria|c_Alphaproteobacteria|o_Rhodobacterales|f_Rhodobacteraceae|g_Rhodovulum|s_uncultured bacterium
New.ReferenceOTU183	1	0	0	1	7	0.960669	0.000999001	Bac+PA	p_Actinobacteria|c_Acidimicrobiia|o_Acidimicrobiales|f_Acidimicrobiaceae|g_CL500-29 marine group|s_uncultured bacterium
New.ReferenceOTU294	1	0	0	1	7	0.933742	0.000999001	Bac+PA	p_Proteobacteria|c_Gammaproteobacteria|o_Xanthomonadales|f_Xanthomonadaceae|g_Arenimonas|s_uncultured bacterium
New.ReferenceOTU313	1	0	0	1	7	0.646397	0.033966	Bac+PA	p_Saccharibacteria|c_uncultured Candidatus Saccharibacteria bacterium (CSB)|o_uncultured CSB|f_uncultured CSB|g_uncultured CSB|s_un. CSB
New.ReferenceOTU349	1	0	0	1	7	0.92779	0.000999001	Bac+PA	p_Actinobacteria|c_Actinobacteria|o_Corynebacteriales|f_Mycobacteriaceae|g_Mycobacterium|s_uncultured bacterium
New.ReferenceOTU353	1	0	0	1	7	0.932155	0.000999001	Bac+PA	p_Proteobacteria|c_Alphaproteobacteria|o_Sphingomonadales|f_Sphingomonadaceae|g_Novosphingobium|s_uncultured bacterium
New.ReferenceOTU420	1	0	0	1	7	0.93559	0.000999001	Bac+PA	p_Actinobacteria|c_Actinobacteria|o_Frankiales|f_Sporichthyaceae|g_hgcI clade|s_uncultured bacterium
New.ReferenceOTU427	1	0	0	1	7	0.959166	0.000999001	Bac+PA	p_Proteobacteria|c_Alphaproteobacteria|o_Rhizobiales|f_Rhizobiales Incertae Sedis|g_Nordella|s_uncultured bacterium
New.ReferenceOTU460	1	0	0	1	7	0.958218	0.000999001	Bac+PA	p_Proteobacteria|c_Alphaproteobacteria|o_Rhizobiales|f_Rhizobiales Incertae Sedis|g_Nordella|s_uncultured bacterium
New.ReferenceOTU52	1	0	0	1	7	0.891883	0.000999001	Bac+PA	p_Proteobacteria|c_Betaproteobacteria|o_Burkholderiales|f_Comamonadaceae|g_Limnohabitans|s_uncultured bacterium
New.ReferenceOTU63	1	0	0	1	7	0.979171	0.000999001	Bac+PA	p_Actinobacteria|c_Actinobacteria|o_Micrococcales|f_Microbacteriaceae|g_MWH-Ta3|s_uncultured bacterium
U85190.1.1261	1	0	0	1	7	0.935111	0.000999001	Bac+PA	p_Actinobacteria|c_Actinobacteria|o_Frankiales|f_Sporichthyaceae|g_hgcI clade|s_uncultured bacterium
KM105805.1.1457	1	1	0	0	5	0.897527	0.010989	Bac+Cla	p_Proteobacteria|c_Betaproteobacteria|o_Burkholderiales|f_Comamonadaceae|g_Limnohabitans|s_uncultured bacterium
AY752128.1.1414	0	0	1	1	10	0.823853	0.000999001	Cop+PA	p_Bacteroidetes|c_Sphingobacteriia|o_Sphingobacteriales|f_Chitinophagaceae|g_Filimonas|s_uncultured bacterium
AYPR01000038.52.1523	0	0	1	1	10	0.900058	0.000999001	Cop+PA	p_Proteobacteria|c_Alphaproteobacteria|o_Rhodobacterales|f_Rhodobacteraceae|g_Rhodovulum|s_uncultured bacterium
EU801647.1.1478	0	0	1	1	10	0.697398	0.000999001	Cop+PA	p_Bacteroidetes|c_Flavobacteriia|o_Flavobacteriales|f_Flavobacteriaceae|g_Flavobacterium|s_uncultured bacterium
New.ReferenceOTU155	0	0	1	1	10	0.948311	0.000999001	Cop+PA	p_Proteobacteria|c_Alphaproteobacteria|o_Rhodobacterales|f_Rhodobacteraceae|g_Rhodovulum|s_uncultured bacterium
New.ReferenceOTU429	0	0	1	1	10	0.87956	0.000999001	Cop+PA	p_Proteobacteria|c_Alphaproteobacteria|o_Rhodobacterales|f_Rhodobacteraceae|g_Rhodobacter|s_uncultured bacterium
GU305853.1.1450	1	0	1	1	13	0.962525	0.002997	Bla+Cop+PA	p_Proteobacteria|c_Alphaproteobacteria|o_Rhodobacterales|f_Rhodobacteraceae|g_Rhodovulum|s_uncultured bacterium
JF697432.1.1492	1	0	1	1	13	0.870823	0.000999001	Bla+Cop+PA	p_Proteobacteria|c_Betaproteobacteria|o_Burkholderiales|f_Comamonadaceae|g_Limnohabitans|s_uncultured bacterium
JN869123.1.1501	1	0	1	1	13	0.926022	0.001998	Bla+Cop+PA	p_Proteobacteria|c_Betaproteobacteria|o_Burkholderiales|f_Comamonadaceae|g_Limnohabitans|s_uncultured bacterium
GQ263306.1.1429	1	1	1	0	11	0.899422	0.000999001	Bla+Cla+Cop	p_Proteobacteria|c_Alphaproteobacteria|o_Rhizobiales|f_Bradyrhizobiaceae|g_Nitrobacter|s_uncultured bacterium
HM185888.1.1371	1	1	1	0	11	0.841895	0.031968	Bla+Cla+Cop	p_Proteobacteria|c_Gammaproteobacteria|o_Enterobacteriales|f_Enterobacteriaceae|g_Escherichia-Shigella|s_Escherichia coli
EU234319.1.1490	1	1	0	1	12	0.859817	0.001998	Bla+Cla+PA	p_Actinobacteria|c_Actinobacteria|o_Corynebacteriales|f_Mycobacteriaceae|g_Mycobacterium|s_uncultured bacterium
EU800831.1.1486	1	1	0	1	12	0.996952	0.000999001	Bla+Cla+PA	p_Actinobacteria|c_Acidimicrobiia|o_Acidimicrobiales|f_Acidimicrobiaceae|g_CL500-29 marine group|s_uncultured bacterium
FJ820479.1.1477	1	1	0	1	12	0.913788	0.000999001	Bla+Cla+PA	p_Bacteroidetes|c_Flavobacteriia|o_Flavobacteriales|f_Flavobacteriaceae|g_Flavobacterium|s_uncultured bacterium
FN668126.1.1484	1	1	0	1	12	0.971008	0.000999001	Bla+Cla+PA	p_Bacteroidetes|c_Flavobacteriia|o_Flavobacteriales|f_Flavobacteriaceae|g_Flavobacterium|s_uncultured Bacteroidetes bacterium
GQ099813.1.1347	1	1	0	1	12	0.88849	0.002997	Bla+Cla+PA	p_Bacteroidetes|c_Flavobacteriia|o_Flavobacteriales|f_Flavobacteriaceae|g_Flavobacterium|s_uncultured bacterium
GU305742.1.1480	1	1	0	1	12	0.917681	0.000999001	Bla+Cla+PA	p_Proteobacteria|c_Betaproteobacteria|o_Burkholderiales|f_Comamonadaceae|g_Limnohabitans|s_uncultured bacterium
HM128425.1.1438	1	1	0	1	12	0.934847	0.000999001	Bla+Cla+PA	p_Bacteroidetes|c_Flavobacteriia|o_Flavobacteriales|f_Flavobacteriaceae|g_Flavobacterium|s_uncultured bacterium
New.ReferenceOTU211	1	1	0	1	12	0.925717	0.000999001	Bla+Cla+PA	p_Proteobacteria|c_Betaproteobacteria|o_Burkholderiales|f_Burkholderiaceae|g_Polynucleobacter|s_uncultured bacterium
New.ReferenceOTU357	1	1	0	1	12	0.879721	0.002997	Bla+Cla+PA	p_Actinobacteria|c_Actinobacteria|o_Corynebacteriales|f_Mycobacteriaceae|g_Mycobacterium|s_uncultured bacterium
New.ReferenceOTU373	1	1	0	1	12	0.950314	0.000999001	Bla+Cla+PA	p_Bacteroidetes|c_Flavobacteriia|o_Flavobacteriales|f_Flavobacteriaceae|g_Flavobacterium|s_uncultured bacterium
New.ReferenceOTU386	1	1	0	1	12	0.901388	0.000999001	Bla+Cla+PA	p_Bacteroidetes|c_Flavobacteriia|o_Flavobacteriales|f_Flavobacteriaceae|g_Flavobacterium|s_uncultured bacterium
